# Supplementary material for: Phlorotannins from Ecklonia cava Regulate Dual Signaling Pathways, IL-17RA/Act1 and ERK1/2, to Suppress Ovarian Cancer Progression and Tumor-Associated Macrophage Activation
Source: Mar Drugs. 2025 Dec 24;24(1):12. doi: 10.3390/md24010012 (PMC12843022; doi:10.3390/md24010012)
Supplement: Supplementary file 1 [file marinedrugs-24-00012-s001.zip]

Archive with 2 entries (2 files):
- marinedrugs-4035663-supplementary.xlsx
- Supplementary Figures.pdf
