# Supplementary material for: Phlorotannins from Ecklonia cava Regulate Dual Signaling Pathways, IL-17RA/Act1 and ERK1/2, to Suppress Ovarian Cancer Progression and Tumor-Associated Macrophage Activation
Source: Mar Drugs. 2025 Dec 24;24(1):12. doi: 10.3390/md24010012 (PMC12843022; doi:10.3390/md24010012)
Supplement: Supplementary file 1 [file marinedrugs-24-00012-s001.zip › marinedrugs-4035663-supplementary.xlsx]

## Sheet: Table S1
Table S1. Target genes of phlorotannins identified by GAD-disease analysis
Term	Count	PValue	Genes	Fold Enrichment
CANCER	31	5.21214e-19	PTGS2/MMP13/GSK3B/DPP4/RAF1/AR/NCOA1/CYBB/F7/PROM1/PPARG/CTNNB1/ESR1/BAX/AKT1/ESR2/CHEK1/SDHC/CASP9/MAPK1/HMOX1/BCL2/MMP1/NCOA2/PIM1/MMP3/PRSS1/CASP3/NOS2/CCNA2/CDK2	4.05453
OTHER	23	1.83902e-14	PTGS2/HMOX1/BCL2/MMP13/GSK3B/MMP1/AR/PIM1/CYBB/F7/MMP3/PRSS1/PPARG/CTNNB1/CASP3/ESR1/BAX/AKT1/ESR2/CHEK1/CASP9/NOS2/CCNA2	6.02962
UNKNOWN	22	4.2475e-13	MAPK1/PTGS2/HMOX1/BCL2/MMP13/GSK3B/MMP1/RAF1/AR/CYBB/F7/MMP3/PRSS1/PPARG/CTNNB1/CASP3/ESR1/BAX/AKT1/ESR2/SDHC/NOS2	5.69238
REPRODUCTION	18	2.51426e-12	PTGS2/HMOX1/BCL2/MMP13/GSK3B/MMP1/AR/PIM1/F7/MMP3/PPARG/ESR1/AKT1/ESR2/SDHC/NOS2/CCNA2/CDK2	7.84174
PHARMACOGENOMIC	24	1.01681e-10	MAPK1/PTGS2/HMOX1/BCL2/MMP13/GSK3B/MMP1/DPP4/RAF1/AR/NCOA2/NCOA1/PIM1/F7/MMP3/PPARG/CTNNB1/CASP3/ESR1/BAX/AKT1/ESR2/CASP9/NOS2	3.68797
RENAL	18	1.24353e-09	MAPK1/PTGS2/HMOX1/BCL2/MMP1/F7/MMP3/PPARG/CTNNB1/CASP3/ESR1/BAX/ESR2/CHEK1/CASP9/NOS2/CCNA2/CDK2	5.30911
IMMUNE	21	4.41602e-07	MAPK1/PTGS2/HMOX1/BCL2/MMP13/MMP1/DPP4/AR/NCOA2/NCOA1/CYBB/MMP3/PRSS1/PPARG/CASP3/ESR1/BAX/ESR2/CASP9/NOS2/CDK2	2.93813
AGING	13	5.61201e-07	HMOX1/MMP1/DPP4/AR/F7/MMP3/PPARG/CTNNB1/ESR1/ESR2/CASP9/NOS2/CCNA2	5.72322
INFECTION	17	4.53996e-06	MAPK1/PTGS2/HMOX1/BCL2/MMP13/MMP1/AR/CYBB/F7/MMP3/PRSS1/PPARG/ESR1/BAX/AKT1/SDHC/NOS2	3.29542
METABOLIC	24	6.48923e-05	PTGS2/HMOX1/BCL2/GSK3B/MMP1/DPP4/RAF1/AR/NCOA2/NCOA1/PIM1/F7/MMP3/PROM1/PRSS1/PPARG/CTNNB1/CASP3/ESR1/BAX/AKT1/ESR2/CASP9/NOS2	1.90537
NORMALVARIATION	8	0.000139277	PTGS2/F7/PPARG/ESR1/ESR2/MMP1/NOS2/AR	6.48318
NEUROLOGICAL	17	0.000201286	MAPK1/PTGS2/HMOX1/BCL2/GSK3B/MMP1/RAF1/AR/F7/MMP3/PPARG/CTNNB1/ESR1/BAX/AKT1/ESR2/NOS2	2.46014
PSYCH	14	0.000213478	MAPK1/PTGS2/BCL2/GSK3B/DPP4/AR/MMP3/PPARG/CASP3/ESR1/AKT1/ESR2/CASP9/NOS2	2.96447
DEVELOPMENTAL	12	0.000320671	MMP3/CTNNB1/BCL2/ESR1/CASP3/ESR2/AKT1/MMP13/MMP1/CASP9/RAF1/AR	3.34777
HEMATOLOGICAL	12	0.000384099	PTGS2/MMP3/HMOX1/F7/PROM1/BCL2/ESR1/CASP3/ESR2/BAX/MMP1/NOS2	3.2798
CARDIOVASCULAR	19	0.00205605	MAPK1/PTGS2/HMOX1/BCL2/MMP13/MMP1/DPP4/RAF1/AR/NCOA2/NCOA1/F7/MMP3/PROM1/PPARG/ESR1/AKT1/ESR2/NOS2	1.86319
CHEMDEPENDENCY	15	0.0231299	MAPK1/HMOX1/GSK3B/AR/NCOA2/NCOA1/MMP3/PROM1/PRSS1/PPARG/ESR1/AKT1/ESR2/CASP9/NOS2	1.72176

## Sheet: Table S2
Table S2. Top cancer types associated with phlorotannin targets based on cancer-only GAD-disease analysis
Term	Count	PValue	Genes	Fold Enrichment
colon cancer	3	1.56118e-05	ESR1/ESR2/AR	416.806
epithelial ovarian cancer	9	3.48231e-09	NCOA1/PTGS2/PPARG/CTNNB1/ESR1/ESR2/CHEK1/NOS2/AR	22.0662
Lymphoma	11	6.56841e-11	PTGS2/MMP3/BCL2/ESR1/CASP3/ESR2/BAX/MMP1/CASP9/NOS2/AR	19.6776
esophageal adenocarcinoma	14	2.77759e-13	PTGS2/BCL2/GSK3B/MMP1/MMP3/PPARG/CASP3/ESR1/BAX/AKT1/CHEK1/CASP9/NOS2/CCNA2	16.6248
lung cancer	19	2.69787e-18	PTGS2/BCL2/MMP13/GSK3B/MMP1/PIM1/CYBB/MMP3/PPARG/CTNNB1/CASP3/ESR1/BAX/AKT1/ESR2/CHEK1/CASP9/NOS2/CCNA2	15.3475
bladder cancer	19	4.20047e-18	PTGS2/HMOX1/GSK3B/MMP1/AR/PIM1/CYBB/MMP3/PPARG/CTNNB1/CASP3/ESR1/BAX/AKT1/ESR2/CHEK1/CASP9/NOS2/CCNA2	14.9704
ovarian cancer	11	5.76902e-09	MAPK1/PTGS2/MMP3/BCL2/ESR1/ESR2/MMP1/CCNA2/DPP4/CDK2/AR	12.4251
colorectal cancer	12	1.36615e-09	PTGS2/MMP3/PPARG/CTNNB1/ESR1/CASP3/ESR2/AKT1/CHEK1/MMP1/CASP9/NOS2	11.741
prostate cancer	13	5.55931e-10	PTGS2/BCL2/MMP1/AR/NCOA2/NCOA1/PPARG/ESR1/AKT1/ESR2/SDHC/CASP9/NOS2	10.6454
breast cancer	15	1.06347e-11	MAPK1/PTGS2/HMOX1/BCL2/MMP13/GSK3B/MMP1/AR/MMP3/PPARG/ESR1/ESR2/CHEK1/NOS2/CDK2	10.6148

## Sheet: Table S3
Table S3. Overlapping genes between phlorotannin and OVCA targets identified via HERB and GeneCards databases
Compounds	Target name	Target ID	Ensembl ID
Phlorotannins	BACE1	HBTAR006783	ENSG00000186318
	HMOX1	HBTAR001851	ENSG00000100292
	MMP1	HBTAR002507	ENSG00000196611
	MMP3	HBTAR002509	ENSG00000149968
	MMP13	HBTAR002515	ENSG00000137745
	NOS2	HBTAR002737	ENSG00000007171
	PTGS2	HBTAR003295	ENSG00000073756

## Sheet: Table S4
Table S4. KEGG pathway enrichment of 18 genes overlapping between phlorotannins and OVCA
Term	Count	PValue	Genes	Fold Enrichment
Pathways in cancer	14	2.22051e-13	MAPK1/PTGS2/HMOX1/BCL2/MMP1/AR/NCOA1/PPARG/CTNNB1/ESR1/ESR2/NOS2/CCNA2/CDK2	12.9362
IL-17 signaling pathway	5	2.64712e-05	MAPK1/PTGS2/MMP3/MMP13/MMP1	25.9211
Estrogen signaling pathway	5	0.000117558	NCOA1/MAPK1/BCL2/ESR1/ESR2	17.7158
Chemical carcinogenesis - receptor activation	5	0.000624617	MAPK1/BCL2/ESR1/ESR2/AR	11.4535
Lipid and atherosclerosis	5	0.000635649	MAPK1/MMP3/PPARG/BCL2/MMP1	11.4005
Human papillomavirus infection	5	0.00315573	MAPK1/PTGS2/CTNNB1/CCNA2/CDK2	7.39489
Endocrine resistance	4	0.000819977	MAPK1/BCL2/ESR1/ESR2	19.899
HIF-1 signaling pathway	4	0.00108455	MAPK1/HMOX1/BCL2/NOS2	18.0734
Thyroid hormone signaling pathway	4	0.0015019	NCOA1/MAPK1/CTNNB1/ESR1	16.1475
Relaxin signaling pathway	4	0.00180275	MAPK1/MMP13/MMP1/NOS2	15.1538
Cellular senescence	4	0.00308766	MAPK1/CHEK1/CCNA2/CDK2	12.5478
Hepatitis B	4	0.00343328	MAPK1/BCL2/CCNA2/CDK2	12.0859
Viral carcinogenesis	4	0.0065224	MAPK1/CHEK1/CCNA2/CDK2	9.60976
Human T-cell leukemia virus 1 infection	4	0.00832984	MAPK1/CHEK1/CCNA2/CDK2	8.79464
Prolactin signaling pathway	3	0.00795837	MAPK1/ESR1/ESR2	20.8099

## Sheet: Table S5
Table S5. GO analysis of "IL-17 signaling pathway"-associated genes
Term	Count	PValue	Genes	Fold Enrichment	Class
collagen catabolic process	3	2.60336e-05	MMP3/MMP13/MMP1	284.137	BP
extracellular matrix disassembly	3	3.28482e-05	MMP3/MMP13/MMP1	253.252	BP
extracellular matrix organization	3	0.000441485	MMP3/MMP13/MMP1	69.3429	BP
proteolysis	3	0.00524003	MMP3/MMP13/MMP1	19.8799	BP
regulation of neuroinflammatory response	2	0.00205872	PTGS2/MMP3	776.64	BP
cellular response to UV-A	2	0.00226442	MMP3/MMP1	706.036	BP
response to amyloid-beta	2	0.00329243	MMP3/MMP13	485.4	BP
positive regulation of protein-containing complex assembly	2	0.0106707	MMP3/MMP1	149.354	BP
cellular response to reactive oxygen species	2	0.0110794	MAPK1/MMP3	143.822	BP
bone mineralization	2	0.0121006	PTGS2/MMP13	131.634	BP
cellular response to lipopolysaccharide	2	0.0401744	PTGS2/MMP3	39.2242	BP
extracellular region	4	0.00472333	MAPK1/MMP3/MMP13/MMP1	7.35445	CC
extracellular matrix	3	0.000716583	MMP3/MMP13/MMP1	54.3842	CC
extracellular space	3	0.0485508	MMP3/MMP13/MMP1	6.2435	CC
caveola	2	0.0144388	MAPK1/PTGS2	110.219	CC
endopeptidase activity	3	8.98047e-05	MMP3/MMP13/MMP1	153.664	MF
metalloendopeptidase activity	3	0.000197076	MMP3/MMP13/MMP1	103.827	MF
serine-type endopeptidase activity	3	0.000594693	MMP3/MMP13/MMP1	59.714	MF
zinc ion binding	3	0.0121673	MMP3/MMP13/MMP1	12.9057	MF
peptidase activity	2	0.0198438	MMP3/MMP1	80.0333	MF

## Sheet: Table S6
Table S6. Functional roles of 18 genes in ovarian cancer and their association with IL-17 signaling
Gene symbol	Functional relevance in OVCA	Involvement in IL-17-related signaling	Reference
AR	Promote resistance to paclitaxel	-	[44,45]
BCL2	Associate anti-apoptotic activity with favourable prognosis, Associate with promoted platinum resistance	Contribute to reduced cisplatin sensitivity by modulating IL-17A/IL-17RA–associated autophagy	[46-49]
CCNA2	Promote ovarian cancer cell proliferation	-	[50]
CDK2	Promote ovarian cancer cell proliferation by accelerating G1/S cell cycle progression, Regulate collapsed replication fork repair via homologous recombination	-	[51,52]
CHEK1	Maintain ovarian cancer cell survival by suppressing replication-assocated DNA damage and metabolic stress, Support chemoresistance in ovarian cancer cells	-	[53,54]
CTNNB1	Promote β-catenin/TCF-mediated transcriptional activation in ovarian endometrioid carcinoma	-	[55]
DPP4	Promote cell proliferation and suppresses migration in ovarian cancer cells Associate with enhanced paclitaxel sensitivity in ovarian cancer cells	-	[56,57]
ESR1	Promote ovarian cancer cell proliferation, migration, and invasion, and associate with patient survival via ESR1 expression	-	[58]
ESR2	Suppress ovarian cancer cell proliferation and promote tumor-suppressive signaling, Influence invasive ovarian cancer risk through genetic polymorphism, Improved survival in ovarian cancer, Modulate ovarian cancer susceptibility and patient prognosis	-	[59-62]
HMOX1	Promote proliferation and aggressiveness of ovarian cancer cells, Promote resistance to cisplatin, Regulate prognosis and immune dynamics	-	[63-65]
MAPK1	Promote ovarian cancer cell proliferation, migration, and invasion, and contribute to cisplatin resistance	Activate ERK/p38 MAPKs	[66-69]
MMP1	Promote peritoneal metastasis and poor prognosis, Promote resistance to cisplatin	Involved in a downstream effector responding to IL-17 signaling in the context of chemoresistance	[70-72]
MMP13	Promote hypoxia-induced invasion and metastasis in ovarian cancer	-	[73]
MMP3	Promote resistance to cisplatin	-	[74]
NCOA1	Enhance cell-cycle progression under estrogen signaling	-	[75]
NOS2	Promote ovarian cancer progression, Promote angiogenesis, Mediate tumor cell lysis through iNOS activation in reprogrammed tumor-associated macrophages	Support IL-17 production by established Th17 cells in ovarian cancer	[76-79]
PPARG	Suppress ovarian cancer cell proliferation, Suppress ovarian tumor growth and tumor-induced immunosuppression by modulating peritoneal macrophage populations	-	[80,81]
PTGS2	Promote ovarian cancer cell proliferation and invasion, Mediate EGF-induced E-cadherin-independent ovarian cancer cell invation	Suppress NK cell cytotoxicity in response to IL-17A/F signaling	[82-84]

## Sheet: Table S7
Table S7. Primer sequences used for quantitative Real-time RT-PCR
Gene	Sense primer	Anti-sense primer
MMP-2	5’-TGATCTTGACCAGAATACCATCGA-3’	5’-GGCTTGCGAGGGAAGAAGTT-3’
MMP-9	5’-TCTACACCCAGGACGGCAAT-3’	5’-GAAGCCGAAGAGCTTGTCCC-3’
RANTES	5’-AGAAATGGGTTCGGGAGTAC-3’	5’-GTAACTGCTGCTGTGTGGTA-3’
MCP-1	5’-GCTCATAGCAGCCACCTTCA-3’	5’-GGACACTTGCTGCTGGTGAT-3’
CD163	5’-AGCAGGGATGTTGGAGTAGT-3’	5’-TAAGCTGCTGGCAAAGAACA-3’
CD209	5’-CCAGGATGGTCTCGATCTCT-3’	5’-CAGCGAGGAAGAAACCTACC-3’
IL-10	5’-CATCAGGGTGGCGACTCTAT-3’	5’-GGGGTTGAGGTATCAGAGGT-3’
VEGF	5’-AGGTAGCAAGAGCTCCAGAG-3’	5’-CCCAAAAGCAGGTCACTCAC-3’
IL-17A	5’-CATCCTTCAAAGACAGCCTC-3’	5’-TTGGTACTCAGTCAAACCTTCC-3’
TIMP1	5'-TCCCTGTTTATCCATCCCCT-3'	5'-GGGCAGGATTCAGGCTATCT-3'
APP	5’-GTGAAGATGGATGCAGAATTCCG-3’	5’-AAAGAACTTGTAGGTTGGATTTTCG-3’
